# Supplementary material for: First record of Phlebotomus (Larroussius) orientalis (Parrot, 1936) (Diptera: Psychodidae) in Israel: phylogeographic placement and implications for leishmaniasis surveillance
Source: Parasit Vectors. 2026 Mar 29;19:203. doi: 10.1186/s13071-026-07358-5 (PMC13154854; doi:10.1186/s13071-026-07358-5)
Supplement: Supplementary file 6 — Additional file 6 (XLSX 19 KB) [file 13071_2026_7358_MOESM6_ESM.xlsx]

## Sheet: COI alignment
Supplementary Table S3. Information for all used COI and cytb/NADH1 sequences of Ph. orientalis in this study.
count	COI_voucher	Accession number	COI_Haplotype	Collection Date	Location	Region	Country	Sequence ID	Longitude WGS84	Latitude WGS84
1	MEN1_1	PX496636	COI_1	28.12.2011	Mentebteb	Tahtay Adiabo District - Tigray Region	Ethiopia	Phlebotomus orientalis	14.3272	37.7377
2	MEN1_2	PX496637	COI_1	28.12.2011	Mentebteb	Tahtay Adiabo District - Tigray Region	Ethiopia	Phlebotomus orientalis	14.3272	37.7377
3	MEN1_4	PX496638	COI_1	28.12.2011	Mentebteb	Tahtay Adiabo District - Tigray Region	Ethiopia	Phlebotomus orientalis	14.3272	37.7377
4	MEN1_5	PX496639	COI_1	28.12.2011	Mentebteb	Tahtay Adiabo District - Tigray Region	Ethiopia	Phlebotomus orientalis	14.3272	37.7377
5	MEN1_6	PX496640	COI_1	28.12.2011	Mentebteb	Tahtay Adiabo District - Tigray Region	Ethiopia	Phlebotomus orientalis	14.3272	37.7377
6	MEN2_2	PX496641	COI_1	06.02.2012	Mentebteb Fst	Tahtay Adiabo District - Tigray Region	Ethiopia	Phlebotomus orientalis	14.3272	37.7377
7	EWH1_1	PX496642	COI_1	27.02.2013	Erdwayane	Tahtay Adiabo District - Tigray Region	Ethiopia	Phlebotomus orientalis	14.4172	37.7163
8	EWH1_2	PX496643	COI_1	27.02.2013	Erdwayane	Tahtay Adiabo District - Tigray Region	Ethiopia	Phlebotomus orientalis	14.4172	37.7163
9	EHW1_3	PX496644	COI_1	27.02.2013	Erdwayane	Tahtay Adiabo District - Tigray Region	Ethiopia	Phlebotomus orientalis	14.4172	37.7163
10	EHW1_4	PX496645	COI_1	27.02.2013	Erdwayane	Tahtay Adiabo District - Tigray Region	Ethiopia	Phlebotomus orientalis	14.4172	37.7163
11	EHW1_5	PX496646	COI_1	27.02.2013	Erdwayane	Tahtay Adiabo District - Tigray Region	Ethiopia	Phlebotomus orientalis	14.4172	37.7163
12	EHW1_6	PX496647	COI_1	27.02.2013	Erdwayane	Tahtay Adiabo District - Tigray Region	Ethiopia	Phlebotomus orientalis	14.4172	37.7163
13	EHW1_7	PX496648	COI_1	27.02.2013	Erdwayane	Tahtay Adiabo District - Tigray Region	Ethiopia	Phlebotomus orientalis	14.4172	37.7163
14	EHW1_11	PX496649	COI_1	27.02.2013	Erdwayane	Tahtay Adiabo District - Tigray Region	Ethiopia	Phlebotomus orientalis	14.4172	37.7163
15	EWH1_12	PX496650	COI_1	27.02.2013	Erdwayane	Tahtay Adiabo District - Tigray Region	Ethiopia	Phlebotomus orientalis	14.4172	37.7163
16	EWH1_16	PX496651	COI_1	27.02.2013	Erdwayane	Tahtay Adiabo District - Tigray Region	Ethiopia	Phlebotomus orientalis	14.4172	37.7163
17	SHE18_1	PX496652	COI_2	2013	Sheraro Area	Tahtay Adiabo District - Tigray Region	Ethiopia	Phlebotomus orientalis	14.4027	37.7777
18	SAP1_1	PX496653	COI_3	16.06.2020	Sapir	Central Arava	Israel	Phlebotomus orientalis	30.6154	35.1905
19	SAP1_2	PX496654	COI_3	16.06.2020	Sapir	Central Arava	Israel	Phlebotomus orientalis	30.6154	35.1905
20	SAP1_3	PX496655	COI_4	21.04.2021	Sapir	Central Arava	Israel	Phlebotomus orientalis	30.6154	35.1905
21	NEK1_1	PX496656	COI_5	23.08.2020	Wadi Nekarot	Negev Region	Israel	Phlebotomus orientalis	30.5755	35.0465
22	NEK1_2	PX496657	COI_3	23.08.2020	Wadi Nekarot	Negev Region	Israel	Phlebotomus orientalis	30.5533	34.8569
23	NEK1_3	PX496658	COI_3	23.08.2020	Wadi Nekarot	Negev Region	Israel	Phlebotomus orientalis	30.6501	35.1704
24	NEK1_4	PX496659	COI_3	21.04.2021	Wadi Nekarot	Negev Region	Israel	Phlebotomus orientalis	30.5533	34.8569
25	NEK1_5	PX496660	COI_3	21.04.2021	Wadi Nekarot	Negev Region	Israel	Phlebotomus orientalis	30.5533	34.8569
26	NEK1_6	PX496661	COI_3	21.04.2021	Wadi Nekarot	Negev Region	Israel	Phlebotomus orientalis	30.5533	34.8569
27	NEK1_7	PX496662	COI_3	21.04.2021	Wadi Nekarot	Negev Region	Israel	Phlebotomus orientalis	30.5533	34.8569
28	NEK1_8	PX496663	COI_3	21.04.2021	Wadi Nekarot	Negev Region	Israel	Phlebotomus orientalis	30.5742	35.0116
29	NEK1_9	PX496664	COI_3	21.04.2021	Wadi Nekarot	Negev Region	Israel	Phlebotomus orientalis	30.5742	35.0116
30	NEK1_10	PX496665	COI_3	23.05.2022	Wadi Nekarot	Negev Region	Israel	Phlebotomus orientalis	30.564	34.8626
31	NEK1_11	PX496666	COI_3	23.05.2022	Wadi Nekarot	Negev Region	Israel	Phlebotomus orientalis	30.564	34.8626
32	NEK1_12	PX496667	COI_3	23.05.2022	Wadi Nekarot	Negev Region	Israel	Phlebotomus orientalis	30.564	34.8626
33	NEK2_1	PX496668	COI_3	26.08.2024	Wadi Nekarot	Negev Region	Israel	Phlebotomus orientalis	30.5654	34.8986
34	NEK2_2	PX496669	COI_3	25.08.2024	Wadi Nekarot	Negev Region	Israel	Phlebotomus orientalis	30.5654	34.8986
35	NEK2_3	PX496670	COI_3	28.10.2024	Wadi Nekarot	Negev Region	Israel	Phlebotomus orientalis	30.5654	34.8986
36	PHA1_1	PX496671	COI_5	24.12.2024	Wadi Pharan	Negev Region	Israel	Phlebotomus orientalis	30.3293	34.9416
37	na	KC204967	COI_2	na	na		Ethiopia	Phlebotomus orientalis	12.1242	37.7808
38	na	KC204968	COI_1	na	na		Ethiopia	Phlebotomus orientalis	9.5498	40.3967
39	na	MT597050	COI_6	na	na		Kenya	Phlebotomus orientalis	1.14288	38.7207
40	na	MT597051	COI_2	na	na		Kenya	Phlebotomus orientalis	1.14288	38.7207
41	na	MT597052	COI_2	na	na		Kenya	Phlebotomus orientalis	1.14288	38.7207
42	na	MT597053	COI_6	na	na		Kenya	Phlebotomus orientalis	1.25747	38.8364
43	na	ON714146	COI_2	na	na		Kenya	Phlebotomus orientalis	1.37582	37.4829
44	na	ON714147	COI_2	na	na		Kenya	Phlebotomus orientalis	1.39436	37.4855
45	na	ON714148	COI_7	na	na		Kenya	Phlebotomus orientalis	1.60193	37.8225
46	na	OP824963	COI_8	na	na		Kenya	Phlebotomus orientalis	-1.76319	36.0258
47	na	OP824964	COI_2	na	na		Kenya	Phlebotomus orientalis	-1.76319	36.0258
48	na	OP824965	COI_2	na	na		Kenya	Phlebotomus orientalis	-1.76319	36.0258
49	na	OP824966	COI_2	na	na		Kenya	Phlebotomus orientalis	-1.76319	36.0258
50	na	OR671474	COI_2	na	na		Kenya	Phlebotomus orientalis	1.87469	36.1635
51	na	OR671475	COI_2	na	na		Kenya	Phlebotomus orientalis	1.87469	36.1635
52	na	OR671476	COI_2	na	na		Kenya	Phlebotomus orientalis	1.86428	36.1184

## Sheet: Cytb alignment
count	Cytb_voucher	Accession number	Cytb_Haplotype	Collection Date	Location	Region	Country	Sequence ID (Cytb)	Longitude WGS84	Latitude WGS84
1	MEN1_1	PX523228	Cytb_1	28.12.2011	Mentebteb	Tahtay Adiabo District - Tigray Region	Ethiopia	Phlebotomus orientalis	14.3272	37.7377
2	MEN1_2	PX523229	Cytb_1	28.12.2011	Mentebteb	Tahtay Adiabo District - Tigray Region	Ethiopia	Phlebotomus orientalis	14.3272	37.7377
3	MEN1_5	PX523230	Cytb_1	28.12.2011	Mentebteb	Tahtay Adiabo District - Tigray Region	Ethiopia	Phlebotomus orientalis	14.3272	37.7377
4	MEN1_6	PX523231	Cytb_1	28.12.2011	Mentebteb	Tahtay Adiabo District - Tigray Region	Ethiopia	Phlebotomus orientalis	14.3272	37.7377
5	EWH1_2	PX523232	Cytb_1	27.02.2013	Erdwayane	Tahtay Adiabo District - Tigray Region	Ethiopia	Phlebotomus orientalis	14.4172	37.7163
6	EHW1_3	PX523233	Cytb_1	27.02.2013	Erdwayane	Tahtay Adiabo District - Tigray Region	Ethiopia	Phlebotomus orientalis	14.4172	37.7163
7	EHW1_5	PX523234	Cytb_1	27.02.2013	Erdwayane	Tahtay Adiabo District - Tigray Region	Ethiopia	Phlebotomus orientalis	14.4172	37.7163
8	EHW1_6	PX523235	Cytb_1	27.02.2013	Erdwayane	Tahtay Adiabo District - Tigray Region	Ethiopia	Phlebotomus orientalis	14.4172	37.7163
9	EHW1_7	PX523236	Cytb_1	27.02.2013	Erdwayane	Tahtay Adiabo District - Tigray Region	Ethiopia	Phlebotomus orientalis	14.4172	37.7163
10	EHW1_11	PX523237	Cytb_1	27.02.2013	Erdwayane	Tahtay Adiabo District - Tigray Region	Ethiopia	Phlebotomus orientalis	14.4172	37.7163
11	EWH1_12	PX523238	Cytb_1	27.02.2013	Erdwayane	Tahtay Adiabo District - Tigray Region	Ethiopia	Phlebotomus orientalis	14.4172	37.7163
12	EWH1_16	PX523239	Cytb_1	27.02.2013	Erdwayane	Tahtay Adiabo District - Tigray Region	Ethiopia	Phlebotomus orientalis	14.4172	37.7163
13	SHE18_1	PX523240	Cytb_1	2013	Sheraro Area	Tahtay Adiabo District - Tigray Region	Ethiopia	Phlebotomus orientalis	14.4027	37.7777
14	SAP1_1	PX523241	Cytb_2	16.06.2020	Sapir	Central Arava	Israel	Phlebotomus orientalis	30.6154	35.1905
15	SAP1_2	PX523242	Cytb_3	16.06.2020	Sapir	Central Arava	Israel	Phlebotomus orientalis	30.6154	35.1905
16	SAP1_3	PX523243	Cytb_2	21.04.2021	Sapir	Central Arava	Israel	Phlebotomus orientalis	30.6154	35.1905
17	NEK1_1	PX523244	Cytb_2	23.08.2020	Wadi Nekarot	Negev Region	Israel	Phlebotomus orientalis	30.5755	35.0465
18	NEK1_2	PX523245	Cytb_2	23.08.2020	Wadi Nekarot	Negev Region	Israel	Phlebotomus orientalis	30.5533	34.8569
19	NEK1_3	PX523246	Cytb_2	23.08.2020	Wadi Nekarot	Negev Region	Israel	Phlebotomus orientalis	30.6501	35.1704
20	NEK1_4	PX523247	Cytb_2	21.04.2021	Wadi Nekarot	Negev Region	Israel	Phlebotomus orientalis	30.5533	34.8569
21	NEK1_5	PX523248	Cytb_2	21.04.2021	Wadi Nekarot	Negev Region	Israel	Phlebotomus orientalis	30.5533	34.8569
22	NEK1_6	PX523249	Cytb_2	21.04.2021	Wadi Nekarot	Negev Region	Israel	Phlebotomus orientalis	30.5533	34.8569
23	NEK1_7	PX523250	Cytb_2	21.04.2021	Wadi Nekarot	Negev Region	Israel	Phlebotomus orientalis	30.5533	34.8569
24	NEK1_8	PX523251	Cytb_2	21.04.2021	Wadi Nekarot	Negev Region	Israel	Phlebotomus orientalis	30.5742	35.0116
25	NEK1_9	PX523252	Cytb_2	21.04.2021	Wadi Nekarot	Negev Region	Israel	Phlebotomus orientalis	30.5742	35.0116
26	NEK1_10	PX523253	Cytb_2	23.05.2022	Wadi Nekarot	Negev Region	Israel	Phlebotomus orientalis	30.564	34.8626
27	NEK1_11	PX523254	Cytb_2	23.05.2022	Wadi Nekarot	Negev Region	Israel	Phlebotomus orientalis	30.564	34.8626
28	NEK1_12	PX523255	Cytb_2	23.05.2022	Wadi Nekarot	Negev Region	Israel	Phlebotomus orientalis	30.564	34.8626
29	NEK2_1	PX523256	Cytb_2	26.08.2024	Wadi Nekarot	Negev Region	Israel	Phlebotomus orientalis	30.5654	34.8986
30	NEK2_3	PX523257	Cytb_2	28.10.2024	Wadi Nekarot	Negev Region	Israel	Phlebotomus orientalis	30.5654	34.8986
31	PHA1_1	PX523258	Cytb_2	24.12.2024	Wadi Pharan	Negev Region	Israel	Phlebotomus orientalis	30.3293	34.9416
32	PHA1_2	PX523259	Cytb_2	23.12.2024	Wadi Pharan	Negev Region	Israel	Phlebotomus orientalis	30.3293	34.9416
33	na	AF161202	Cytb_1	na	na		Ethiopia	Phlebotomus orientalis	na	na
34	na	AF161203	Cytb_4	na	na		Ethiopia	Phlebotomus orientalis	na	na
35	na	KC204965	Cytb_1	na	na		Ethiopia	Phlebotomus orientalis	na	na
36	na	KC204966	Cytb_1	na	na		Ethiopia	Phlebotomus orientalis	na	na
37	na	KU559569	Cytb_1	na	na		Sudan	Phlebotomus orientalis	na	na
38	na	KU559570	Cytb_5	na	na		Sudan	Phlebotomus orientalis	na	na
39	na	KU559571	Cytb_5	na	na		Sudan	Phlebotomus orientalis	na	na
40	na	KU559572	Cytb_1	na	na		Sudan	Phlebotomus orientalis	na	na
41	na	KU559573	Cytb_5	na	na		Sudan	Phlebotomus orientalis	na	na
42	na	KU559574	Cytb_5	na	na		Sudan	Phlebotomus orientalis	na	na
43	na	KU559575	Cytb_1	na	na		Sudan	Phlebotomus orientalis	na	na
44	na	KU559576	Cytb_1	na	na		Sudan	Phlebotomus orientalis	na	na
45	na	KU992396	Cytb_1	na	na		Sudan	Phlebotomus orientalis	na	na
46	na	KU992397	Cytb_5	na	na		Sudan	Phlebotomus orientalis	na	na
47	na	KU992398	Cytb_5	na	na		Sudan	Phlebotomus orientalis	na	na
48	na	KU992399	Cytb_1	na	na		Sudan	Phlebotomus orientalis	na	na
49	na	KU992400	Cytb_5	na	na		Sudan	Phlebotomus orientalis	na	na
50	na	KU992401	Cytb_5	na	na		Sudan	Phlebotomus orientalis	na	na
51	na	KU992402	Cytb_1	na	na		Sudan	Phlebotomus orientalis	na	na
52	na	KU992403	Cytb_1	na	na		Sudan	Phlebotomus orientalis	na	na
